# Supplementary material for: Radiosynthesis and Preclinical Evaluation of 18F-Labeled Estradiol Derivatives with Different Lipophilicity for PET Imaging of Breast Cancer
Source: Cancers (Basel). 2024 Jul 24;16(15):2639. doi: 10.3390/cancers16152639 (PMC11311842; doi:10.3390/cancers16152639)
Supplement: Supplementary file 1 [file cancers-16-02639-s001.zip]

Archive with 1 entries (1 files):
- cancers-3089822-supplementary.pdf
